# Supplementary material for: Case Report: Application of ex-vivo drug sensitivity testing to identify personalized treatment options for an adolescent with diffuse midline glioma
Source: Front Oncol. 2025 Aug 7;15:1606575. doi: 10.3389/fonc.2025.1606575 (PMC12367499; doi:10.3389/fonc.2025.1606575)
Supplement: Supplementary Table 1 — Summary of compounds used in the ex-vivo drug screening of DMG. [file Table1.xlsx]

## Sheet: Sheet1
Compound (trade name)	IC50 (μM)	%Via at [Max]	status	mechanism of action
trabectedin	0.0044	9.3	FDA approved	alkylating agent
carfilzomib	0.0061	6.77	FDA approved	proteasome inhibitor
bortezomib	0.0132	8.55	FDA approved	proteasome inhibitor
luminespib	0.0196	12.64	investigational	Hsp90 inhibitor
fimepinostat	0.0247	14.32	investigational	HDAC/PI3K inhibitor
romidepsin	0.0561	22.93	FDA approved	HDAC inhibitor
marizomib	0.0583	18.18	investigational	proteasome inhibitor
disulfiram/Cu+	0.0711	2.08	FDA approved	ALDH inhibitor
panobinostat	0.0889	13.76	withdrawn	HDAC inhibitor
ixazomib	0.0932	20.9	FDA approved	proteasome inhibitor
THZ1	0.417	33.38	investigational	CDK7 inhibitor
exemestane	0.519	10.32	FDA approved	aromatase inhibitor
AZD4573	0.547	37.38	investigational	CDK9 inhibitor
sapanisertib	0.557	36.78	investigational	TORC1/2 inhibitor
alvocidib	0.609	32.91	investigational	CDK9 inhibitor
alectinib	0.904	23.31	FDA approved	ALK inhibitor
neratinib	1.3	0.48	FDA approved	HER1/2/4 inhibitor
daunorubicin	1.3	18.74	FDA approved	anthracycline
adriamycin	1.4	37.44	FDA approved	anthracycline
doxorubicin	1.6	30.23	FDA approved	anthracycline
epirubicin	1.7	28.72	FDA approved	anthracycline
mitomycin C	1.7	21.61	FDA approved	DNA crosslinker
P276-00	1.8	41.42	investigational	CDK9 inhibitor
carmustine	2.1	38	FDA approved	alkylating agent
ponatinib	2.2	3.2	FDA approved	multi-TKI inhibitor
PTC-596	2.2	0.91	investigational	BMI1 inhibitor
SMAP2/DT-1154	2.4	1.46	investigational	PP2A activator
abemaciclib	2.4	6.95	FDA approved	CDK4/6 inhibitor
venetoclax	2.5	46.89	FDA approved	BCL2 inhibitor
idarubicin	2.5	20.97	FDA approved	anthracycline
beleodaq	2.6	32.07	FDA approved	HDAC inhibitor
mitoxantrone	2.7	28.5	FDA approved	topoiosomerase II inhibitor
crizotinib	3.2	12.13	FDA approved	ALK inhibitor
eribulin	3.3	45.84	FDA approved	microtubule inhibitor
toremifene	4.1	21.95	FDA approved	selective estrogen receptor modulator
4-hydroxy CPA (cyclophosphamide substitute)	4.2	21.95	FDA approved	DNA crosslinker
fostamatinib	4.3	21.83	FDA approved	SYK inhibitor
lapatinib	4.3	35.17	FDA approved	multikinase inhibitor
thioguanine	4.3	18.75	FDA approved	antimetabolite (purine analog)
raloxifine HCl	4.4	34.89	FDA approved	selective estrogen receptor modulator
palbociclib	5.1	39.04	FDA approved	CDK4/6 inhibitor
lonsurf	5.4	52.89	FDA approved	DNA synthesis inhibitor
VAL-083	5.4	41.53	investigational	alkylating agent
bosutinib	5.4	49.76	FDA approved	multikinase inhibitor
osimertinib	5.9	38.77	FDA approved	EGFR inhibitor
afatinib	6.9	50.38	FDA approved	EGFR inhibitor
omacetaxine	7.2	59	FDA approved	protein synthesis inhibitor
ceritinib	7.2	42.59	FDA approved	ALK inhibitor
carboxyamidotriazole	7.3	41.72	investigational	calcium channel blocker
vinorelbine	7.5	41.72	FDA approved	microtubule inhibitor
cytarabine	7.8	59.71	FDA approved	antimetabolite (pyrimidine analog)
vinblastine	8.6	53.96	FDA approved	microtubule inhibitor
ONC-206	8.7	60.03	investigational	DRD2 inhibitor/ClpP agonist
nilotinib	9	27.48	FDA approved	BCR-ABL inhibitor
cladribine	9	60.51	FDA approved	DNA synthesis/metabolism inhibitor
silmitasertib	9.1	54.3	investigational	CK2 inhibitor
temsirolimus	9.6	54.12	FDA approved	mTOR inhibitor
vorinostat	9.8	60.43	FDA approved	HDAC inhibitor
clozapine	9.9	49.43	FDA approved	serotonin, dopamine, and GABA antagonist
epidiolex	10	58.73	FDA approved	cannabidiol (CBD)
dactinomycin	10.2	51.64	FDA approved	DNA transcrition inhibitor (actinomycin D)
ivosidenib	11	60.56	FDA approved	IDH1 inhibitor
imatinib	11	62.82	FDA approved	tyrosine kinase inhibitor
ONC-201	11	62.97	investigational	DRD2 inhibitor/ClpP agonist
busulfan	11	73.07	FDA approved	alkylating agent
sunitinib	11	63.2	FDA approved	tyrosine kinase inhibitor
topotecan	11	62.91	FDA approved	topoisomerase I inhibitor
vincristine	11	52.9	FDA approved	microtubule inhibitor
ethyol	12	74.22	FDA approved	DNA binding agent
cabozantinib	12	68.3	FDA approved	multikinase inhibitor
trifluoperazine	12	61.62	FDA approved	antidopiminergic, antiadrenergic (DRD2 inhibitor)
gemcitabine	12	58.42	FDA approved	antimetabolite (pyrimidine analog)
clofarabine	12	65.14	FDA approved	antimetabolite (purine nucleoside)
gilteritinib	13	71.78	FDA approved	AXL inhibitor
midostaurin	13	64.38	FDA approved	TKI inhibitor, PKCα inhibitor
bicalutamide	13	82.89	FDA approved	anti-androgen
propranolol	14	62.76	FDA approved	beta-blocker
tamoxifen	14	84.18	FDA approved	selective estrogen receptor modulator
vimirogant	14	86.49	investigational	RORγ inhibitor
regorafenib	15	90.67	FDA approved	multikinase inhibitor
erdafitinib	15	63.5	FDA approved	FGFR inhibitor
pinometostat	17	72.76	investigational	Dot1L inhibitor
clomipramine	18	93.15	FDA approved	serotonin-norepinephrine reuptake inhibitor
copanlisib	18	60.6	FDA approved	PI3K inhibitor
anastrazole	19	104.46	FDA approved	aromatase inhibitor
flutamide	19	103.17	FDA approved	antiandrogen (androgen receptor antagonist)
oxaliplatin	20	78.97	FDA approved	platinum agent
LB-100	22	66.85	investigational	PP2A inhibitor
cobimetinib	22	66.01	FDA approved	MEK inhibitor
melphalan	23	73.82	FDA approved	alkylating agent
cisplatin	23	78.54	FDA approved	platinum agent
vemurafenib	26	105.7	FDA approved	BRAF inhibitor
fulvestrant	27	106.72	FDA approved	selective estrogen receptor degrader
dacomitinib	27	68.8	FDA approved	pan EGFR (HER1/2/4) inhibitor
everolimus	31	64.77	FDA approved	mTOR inhibitor
apalutamide	39	98.99	FDA approved	androgen receptor inhibitor
mechlorethamine	53	74.76	FDA approved	alkylating agent
valrubicin	54	76.86	FDA approved	topoisomerase II inhibitor
ixabepilone	60	102.57	FDA approved	microtubule inhibitor
dacarbazine	61	116.52	FDA approved	alkylating agent
dexamethasone	64	69.58	FDA approved	corticosteroid
paclitaxel (taxol)	66	112.26	FDA approved	microtubule stabilizer
UNC0379	84	75.85	investigational	SETD8 inhibitor
plerixafor	≥100	105.78	FDA approved	hematopoeitic stem cell mobilizer
azacitidine	≥100	75.12	FDA approved	nucleoside analog
vandetanib	≥100	83.71	FDA approved	multikinase inhibitor
SR2211	≥100	89.69	investigational	RORγ inhibitor
selumetinib	≥100	87.71	FDA approved	MEK inhibitor
bleomycin	≥100	78.64	FDA approved	antineoplastic (DNA damaging agent)
duvelisib	≥100	80.82	FDA approved	PI3K inhibitor
bexarotene	≥100	88.69	FDA approved	retinoid
5-fluorouracil	≥100	97.45	FDA approved	antimetabolite (pyrimidine analog)
mebendazole	≥100	86.74	FDA approved	antihelmintic
arsenic trioxide	≥100	81.22	FDA approved	antineoplastic (DNA damaging agent)
nelarabine	≥100	91.24	FDA approved	antimetabolite (purine nucleoside)
ruxolitinib	≥100	90.62	FDA approved	JAK1/2 inhibitor
fludarabine	≥100	86.13	FDA approved	antimetabolite (purine nucleoside)
idelalisib	≥100	86.71	FDA approved	PI3K inhibitor
abiraterone	≥100	93.63	FDA approved	androgen biosynthesis inhibitor
pralatrexate	≥100	93.49	FDA approved	antimetabolite (antifolate)
thiotepa	≥100	116.4	FDA approved	alkylating agent
gefitinib	≥100	108.31	FDA approved	EGFR inhibitor
axitinib	≥100	93.41	FDA approved	VEGFR inhibitor
brigatinib	≥100	92.33	FDA approved	ALK/EGFR inhibitor
erlotinib	≥100	98.33	FDA approved	EGFR inhibitor
binimetinib	≥100	82.17	FDA approved	MEK inhibitor
etoposide	≥100	91.42	FDA approved	topoisomerase II inhibitor
acalabrutinib	≥100	108.54	FDA approved	BTK inhibitor
SGC0946	≥100	98.36	investigational	Dot1L inhibitor
decitabine	≥100	102.69	FDA approved	antimetabolite (purine nucleoside)/hypomethylation agent
carboplatin	≥100	92.26	FDA approved	platinum agent
tazemetostat	≥100	83.48	FDA approved	EZH2 inhibitor
uridine triacetate	≥100	96.79	FDA approved	antimetabolite (pyrimidine analog)
dabrafenib	≥100	100.29	FDA approved	BRAF-V600E inhibitor
larotrectinib	≥100	104.15	FDA approved	TRK inhibitor
prednisone	≥100	93.24	FDA approved	corticosteroid
dasatinib	≥100	104.33	FDA approved	TKI inhibitor
ifosfamide	≥100	110.93	FDA approved	alkylating agent
irinotecan	≥100	94.84	FDA approved	topoisomerase I inhibitor
ibrutinib	≥100	107.65	FDA approved	BTK inhibitor
EPZ004777	≥100	111.09	investigational	Dot1L inhibitor
niraparib	≥100	122	FDA approved	PARP inhibitor
ribociclib	≥100	108.93	FDA approved	CDK4/6 inhibitor
GSK2816126	≥100	98.17	investigational	EZH2 inhibitor
enzalutamide	≥100	122	FDA approved	androgen receptor inhibitor
methotrexate	≥100	101.3	FDA approved	antimetabolite (antifolate)
cabazitaxel	≥100	102.92	FDA approved	microtubule inhibitor
chloroambucil	≥100	114.37	FDA approved	alkylating agent
procarbazine	≥100	100.95	FDA approved	alkylating agent
lenvatinib	≥100	117.09	FDA approved	VEGFR/FGFR inhibitor
bendamustine	≥100	110.05	FDA approved	alkylating agent
pemetrexed	≥100	111.74	FDA approved	antimetabolite (antifolate)
galunisertib	≥100	117.12	investigational	TGFBR inhibitor
lomustine (CCNU)	≥100	117.75	FDA approved	alkylating agent
letrozole	≥100	122	FDA approved	aromatase inhibitor
mercaptopurine	≥100	98.19	FDA approved	antimetabolite (purine antagonist)
sonidegib	≥100	104.05	FDA approved	hedgehog pathway inhibitor
lanreotide	≥100	104.34	FDA approved	somatostatin analog
5-aminolevulinic acid (5-ALA)	≥100	112.31	FDA approved	photosensitizing agent
enasidenib	≥100	112.73	FDA approved	IDH2 inhibitor
rucaparib	≥100	110.17	FDA approved	PARP inhibitor
pazopanib	≥100	105.07	FDA approved	multikinase inhibitor
olaparib	≥100	120.99	FDA approved	PARP inhibitor
trametinib	≥100	95.35	FDA approved	MEK inhibitor
thalidomide	≥100	100.91	FDA approved	immunomodulatory agent (IMiD), PROTAC
CPI-1205	≥100	94.78	investigational	EZH2 inhibitor
hydroxyurea	≥100	122	FDA approved	antimetabolite (inhibits ribonucleotide reductase)
lorlatinib	≥100	99.8	FDA approved	ALK/ROS1 inhibitor
vactosertib	≥100	118.18	investigational	TGFBR inhibitor
docetaxel	≥100	110.05	FDA approved	microtubule inhibitor
temozolomide	≥100	99.69	FDA approved	alkylating agent
pomalidomide	≥100	102.86	FDA approved	immunomodulatory agent (IMiD), PROTAC
AZD0284	≥100	100.83	investigational	RORγ inhibitor
vismodegib	≥100	108.03	FDA approved	SMO inhibitor
encorafenib	≥100	110.38	FDA approved	BRAF inhibitor
